# Supplementary material for: Variation in the Aroma Composition of Jasmine Tea with Storage Duration
Source: Foods. 2024 Aug 13;13(16):2524. doi: 10.3390/foods13162524 (PMC11353297; doi:10.3390/foods13162524)
Supplement: Supplementary file 1 [file foods-13-02524-s001.zip]

Archive with 1 entries (1 files):
- foods-3122950-supplementary.pdf
